# Supplementary material for: Delayed Antibody Response in the Acute Phase of Infection Is Associated with a Lower Mental Component of Quality of Life in Survivors of Severe and Critical COVID-19
Source: J Clin Med. 2024 Mar 27;13(7):1938. doi: 10.3390/jcm13071938 (PMC11012816; doi:10.3390/jcm13071938)
Supplement: Supplementary file 1 [file jcm-13-01938-s001.zip]

Archive with 1 entries (1 files):
- jcm-2891893-supplementary.pdf
